# Supplementary material for: Air Pollution and Alzheimer’s Disease: A Systematic Review and Meta-Analysis
Source: J Clin Med. 2026 May 28;15(11):4163. doi: 10.3390/jcm15114163 (PMC13257598; doi:10.3390/jcm15114163)
Supplement: Supplementary file 1 [file jcm-15-04163-s001.zip]

Archive with 14 entries (14 files):
- Figure S1.jpg
- Figure S2.jpg
- Figure S3.jpg
- Figure S4.jpg
- Figure S5.jpg
- Figure S6.jpg
- Figure S7.jpg
- Figure S8.jpg
- Table S1.pdf
- Table S2.pdf
- Table S3.pdf
- Table S4.pdf
- Table S5.pdf
- Table S6.pdf
